# Supplementary material for: Marine n-3 Polyunsaturated Fatty Acids and Bone Mineral Density in Kidney Transplant Recipients: A Randomized, Placebo-Controlled Trial
Source: Nutrients. 2021 Jul 10;13(7):2361. doi: 10.3390/nu13072361 (PMC8308635; doi:10.3390/nu13072361)
Supplement: Supplementary file 1 [file nutrients-13-02361-s001.zip]

Archive with 1 entries (1 files):
- nutrients-1272743-supplementary.pdf
